# Supplementary material for: Peculiarities of the Spatial and Electronic Structure of 2-Aryl-1,2,3-Triazol-5-Carboxylic Acids and Their Salts on the Basis of Spectral Studies and DFT Calculations
Source: Int J Mol Sci. 2023 Sep 12;24(18):14001. doi: 10.3390/ijms241814001 (PMC10531006; doi:10.3390/ijms241814001)
Supplement: Supplementary file 1 [file ijms-24-14001-s001.zip]

Archive with 1 entries (1 files):
- ijms-2581391-supplementary.pdf
